# Supplementary material for: Digitally Quantifying Growth and Verdancy of Lolium Plants In Vitro
Source: Plants (Basel). 2025 May 16;14(10):1499. doi: 10.3390/plants14101499 (PMC12115340; doi:10.3390/plants14101499)
Supplement: Supplementary file 1 [file plants-14-01499-s001.zip]

Archive with 1 entries (1 files):
- plants-3601220-supplementary.pdf
